# Supplementary material for: Identification of a Conserved Linear Antigenic Determinant in the Senecavirus A VP1 Protein
Source: Animals (Basel). 2026 Jun 16;16(12):1856. doi: 10.3390/ani16121856 (PMC13296050; doi:10.3390/ani16121856)
Supplement: Supplementary file 1 [file animals-16-01856-s001.zip]

Archive with 1 entries (1 files):
- animals-4354235-supplementary.pdf
